# Supplementary material for: A Nonsense Variant in the ST14 Gene in Akhal-Teke Horses with Naked Foal Syndrome
Source: G3 (Bethesda). 2017 Feb 22;7(4):1315–21. doi: 10.1534/g3.117.039511 (PMC5386879; doi:10.1534/g3.117.039511)
Supplement: Supplementary file 2 [file 1315TableS1.xlsx]

## Sheet: Sheet1
Table S1. Additional information on the 5 NFS-affected and 10 obligate carrier horses used in the study.
Sample ID	NFS phenotype	Year of birth	Sex	Age at death	Birth year of affected offspring
AKT001	affected	2014	m	still living (2 years 10 months)	n.a.
AKT005	affected	2015	f	5 months	n.a.
AKT006	affected	2015	m	10 months	n.a.
AKT019	affected	2008	m	n.a.	n.a.
AKT050	affected	2016	f	21 days	n.a.
AKT002	non-affected (obligate carrier)	2007	f	n.a.	2014 (AKT001), 2015 (AKT005)
AKT003	non-affected (obligate carrier)	2005	f	n.a.	2015 (AKT006)
AKT004	non-affected (obligate carrier)	2008	m	n.a.	2015 (AKT005), 2015 (AKT006)
AKT007	non-affected (obligate carrier)	1999	m	n.a.	2014 (AKT001)
AKT011	non-affected (obligate carrier)	1994	f	n.a.	2002
AKT015	non-affected (obligate carrier)	2002	f	n.a.	2007
AKT049	non-affected (obligate carrier)	2000	f	n.a.	2016 (AKT050)
AKT055	non-affected (obligate carrier)	2007	f	n.a.	2013
AKT093	non-affected (obligate carrier)	2000	m	n.a.	2013
HR5200	non-affected (obligate carrier)	1989	f	n.a.	2005
