# Supplementary material for: A Nonsense Variant in the ST14 Gene in Akhal-Teke Horses with Naked Foal Syndrome
Source: G3 (Bethesda). 2017 Feb 22;7(4):1315–21. doi: 10.1534/g3.117.039511 (PMC5386879; doi:10.1534/g3.117.039511)
Supplement: Supplementary file 3 [file 1315TableS2.xlsx]

## Sheet: Sheet1
Table S2. Sample designations and breed information on 206 Akhal-Teke horses and 400 control horses of various other breeds. For some horses, multiple independent samples were obtained (indicated by multiple sample IDs).
Sample ID	Genotype ST14:c.388G>T	Breed
AKT001/AKT048	T/T	Akhal-Teke
AKT002/AKT034	G/T	Akhal-Teke
AKT003/AKT039	G/T	Akhal-Teke
AKT004	G/T	Akhal-Teke
AKT005	T/T	Akhal-Teke
AKT006	T/T	Akhal-Teke
AKT007/AKT008	G/T	Akhal-Teke
AKT009	G/G	Akhal-Teke
AKT010	G/T	Akhal-Teke
AKT011	G/T	Akhal-Teke
AKT012	G/G	Akhal-Teke
AKT014	G/G	Akhal-Teke
AKT015	G/T	Akhal-Teke
AKT016	G/T	Akhal-Teke
AKT017	G/G	Akhal-Teke
AKT018	G/T	Akhal-Teke
AKT019	T/T	Akhal-Teke
AKT020	G/G	Akhal-Teke
AKT021	G/T	Akhal-Teke
AKT022	G/G	Akhal-Teke
AKT023/AKT063	G/G	Akhal-Teke
AKT024	G/G	Akhal-Teke
AKT025/AKT062	G/G	Akhal-Teke
AKT026	G/G	Akhal-Teke
AKT027	G/G	Akhal-Teke
AKT028	G/G	Akhal-Teke
AKT029	G/G	Akhal-Teke
AKT030	G/G	Akhal-Teke
AKT031	G/G	Akhal-Teke
AKT032	G/T	Akhal-Teke
AKT033	G/G	Akhal-Teke
AKT035	G/G	Akhal-Teke
AKT037	G/G	Akhal-Teke
AKT038	G/G	Akhal-Teke
AKT040	G/T	Akhal-Teke
AKT041	G/G	Akhal-Teke
AKT042	G/G	Akhal-Teke
AKT043	G/G	Akhal-Teke
AKT044	G/G	Akhal-Teke
AKT045	G/G	Akhal-Teke
AKT046	G/G	Akhal-Teke
AKT047	G/G	Akhal-Teke
AKT049	G/T	Akhal-Teke
AKT050	T/T	Akhal-Teke
AKT051	G/G	Akhal-Teke
AKT052	G/G	Akhal-Teke
AKT053	G/T	Akhal-Teke
AKT054	G/G	Akhal-Teke
AKT055/AKT092	G/T	Akhal-Teke
AKT056	G/G	Akhal-Teke
AKT057	G/T	Akhal-Teke
AKT058	G/G	Akhal-Teke
AKT059	G/G	Akhal-Teke
AKT060	G/G	Akhal-Teke
AKT061	G/G	Akhal-Teke
AKT064	G/G	Akhal-Teke
AKT065	G/G	Akhal-Teke
AKT066	G/G	Akhal-Teke
AKT067	G/G	Akhal-Teke
AKT068	G/G	Akhal-Teke
AKT069	G/G	Akhal-Teke
AKT070	G/G	Akhal-Teke
AKT071	G/G	Akhal-Teke
AKT072	G/G	Akhal-Teke
AKT073	G/G	Akhal-Teke
AKT074	G/G	Akhal-Teke
AKT075	G/G	Akhal-Teke
AKT076	G/G	Akhal-Teke
AKT077	G/G	Akhal-Teke
AKT078	G/G	Akhal-Teke
AKT079	G/G	Akhal-Teke
AKT080	G/G	Akhal-Teke
AKT081	G/G	Akhal-Teke
AKT082	G/G	Akhal-Teke
AKT083	G/G	Akhal-Teke
AKT084	G/G	Akhal-Teke
AKT085	G/G	Akhal-Teke
AKT086	G/T	Akhal-Teke
AKT087	G/G	Akhal-Teke
AKT088	G/G	Akhal-Teke
AKT089	G/G	Akhal-Teke
AKT090	G/G	Akhal-Teke
AKT091	G/G	Akhal-Teke
AKT093	G/T	Akhal-Teke
AKT094	G/T	Akhal-Teke
DT17766	G/G	Akhal-Teke
DT17767	G/G	Akhal-Teke
DT17768	G/G	Akhal-Teke
DT19206	G/G	Akhal-Teke
DT20845	G/G	Akhal-Teke
DT20851	G/G	Akhal-Teke
DT20853	G/G	Akhal-Teke
DT20856	G/G	Akhal-Teke
DT20858	G/G	Akhal-Teke
DT20860	G/G	Akhal-Teke
DT22214	G/G	Akhal-Teke
DT22215	G/G	Akhal-Teke
DT34933	G/G	Akhal-Teke
HR4980	G/T	Akhal-Teke
HR4981	G/G	Akhal-Teke
HR4982	G/G	Akhal-Teke
HR5021	G/G	Akhal-Teke
HR5061	G/G	Akhal-Teke
HR5062	G/G	Akhal-Teke
HR5063	G/G	Akhal-Teke
HR5065	G/G	Akhal-Teke
HR5068	G/G	Akhal-Teke
HR5069	G/G	Akhal-Teke
HR5073	G/G	Akhal-Teke
HR5078	G/G	Akhal-Teke
HR5084	G/G	Akhal-Teke
HR5098	G/G	Akhal-Teke
HR5099	G/T	Akhal-Teke
HR5102	G/G	Akhal-Teke
HR5119	G/G	Akhal-Teke
HR5150	G/G	Akhal-Teke
HR5151	G/G	Akhal-Teke
HR5152	G/G	Akhal-Teke
HR5164	G/G	Akhal-Teke
HR5188	G/G	Akhal-Teke
HR5190	G/G	Akhal-Teke
HR5191	G/G	Akhal-Teke
HR5196	G/G	Akhal-Teke
HR5199	G/G	Akhal-Teke
HR5200	G/G	Akhal-Teke
HR5202	G/G	Akhal-Teke
HR5203	G/G	Akhal-Teke
HR5208	G/T	Akhal-Teke
HR5210	G/T	Akhal-Teke
HR5213	G/G	Akhal-Teke
HR5215	G/G	Akhal-Teke
HR5216	G/G	Akhal-Teke
HR5220	G/T	Akhal-Teke
HR5223	G/T	Akhal-Teke
HR5225	G/G	Akhal-Teke
HR5226	G/G	Akhal-Teke
HR5229	G/G	Akhal-Teke
HR5233	G/T	Akhal-Teke
HR5236	G/G	Akhal-Teke
HR5239	G/G	Akhal-Teke
HR5246	G/G	Akhal-Teke
HR5248	G/G	Akhal-Teke
HR5251	G/G	Akhal-Teke
HR5255	G/T	Akhal-Teke
HR5264	G/G	Akhal-Teke
HR5265	G/G	Akhal-Teke
HR5268	G/G	Akhal-Teke
HR5269	G/T	Akhal-Teke
HR5390	G/G	Akhal-Teke
HR5391	G/G	Akhal-Teke
NQ23306	G/G	Akhal-Teke
NQ23307	G/G	Akhal-Teke
NQ23308	G/G	Akhal-Teke
NQ27218	G/G	Akhal-Teke
SU1	G/G	Akhal-Teke
SU2	G/G	Akhal-Teke
SU3	G/G	Akhal-Teke
SU4	G/G	Akhal-Teke
SU5	G/G	Akhal-Teke
SU6	G/G	Akhal-Teke
SU8	G/G	Akhal-Teke
SU9	G/G	Akhal-Teke
SU10	G/G	Akhal-Teke
SU11	G/T	Akhal-Teke
SU12	G/G	Akhal-Teke
SU13	G/G	Akhal-Teke
SU14	G/G	Akhal-Teke
SU15	G/G	Akhal-Teke
SU16	G/G	Akhal-Teke
SU17	G/G	Akhal-Teke
SU18	G/G	Akhal-Teke
SU19	G/G	Akhal-Teke
SU20	G/G	Akhal-Teke
SU21	G/G	Akhal-Teke
SU22	G/T	Akhal-Teke
SU23	G/G	Akhal-Teke
SU24	G/G	Akhal-Teke
SU25	G/G	Akhal-Teke
SU26	G/G	Akhal-Teke
SU27	G/G	Akhal-Teke
SU28	G/G	Akhal-Teke
SU29	G/G	Akhal-Teke
SU30	G/G	Akhal-Teke
SU32	G/G	Akhal-Teke
SU33	G/G	Akhal-Teke
SU34	G/G	Akhal-Teke
SU35	G/T	Akhal-Teke
SU36	G/G	Akhal-Teke
SU37	G/G	Akhal-Teke
SU38	G/G	Akhal-Teke
SU39	G/T	Akhal-Teke
SU40	G/G	Akhal-Teke
SU41	G/T	Akhal-Teke
SU42	G/G	Akhal-Teke
SU43	G/T	Akhal-Teke
SU44	G/G	Akhal-Teke
SU45	G/G	Akhal-Teke
SU46	G/G	Akhal-Teke
SU47	G/G	Akhal-Teke
SU48	G/G	Akhal-Teke
SU49	G/G	Akhal-Teke
SU50	G/G	Akhal-Teke
SU51	G/T	Akhal-Teke
SU52	G/T	Akhal-Teke
SU53	G/G	Akhal-Teke
SU54	G/G	Akhal-Teke
ALH021	G/G	Appaloosa
ALH027	G/G	Appaloosa
ALH028	G/G	Appaloosa
ALH030	G/G	Appaloosa
ALH032	G/G	Appaloosa
ALH034	G/G	Appaloosa
AP002	G/G	American Paint Horse
AP003	G/G	American Paint Horse
AP005	G/G	American Paint Horse
AP009	G/G	American Paint Horse
AP020	G/G	American Paint Horse
AP022	G/G	American Paint Horse
AP029	G/G	American Paint Horse
AP031	G/G	American Paint Horse
AV009	G/G	Arabian Horse
AV011	G/G	Arabian Horse
AV012	G/G	Arabian Horse
AV013	G/G	Arabian Horse
AV014	G/G	Arabian Horse
AV015	G/G	Arabian Horse
AV016	G/G	Arabian Horse
AV017	G/G	Arabian Horse
AV027	G/G	Arabian Horse
AV028	G/G	Arabian Horse
AV029	G/G	Arabian Horse
AV030	G/G	Arabian Horse
AV031	G/G	Arabian Horse
AV032	G/G	Arabian Horse
AV034	G/G	Arabian Horse
AV037	G/G	Arabian Horse
AV144	G/G	Arabian Horse
CA003	G/G	Carmague Horse
CA004	G/G	Carmague Horse
CA005	G/G	Carmague Horse
CA007	G/G	Carmague Horse
CA009	G/G	Carmague Horse
CA010	G/G	Carmague Horse
CA011	G/G	Carmague Horse
CA012	G/G	Carmague Horse
CA013	G/G	Carmague Horse
CA014	G/G	Carmague Horse
CA015	G/G	Carmague Horse
CA016	G/G	Carmague Horse
CT001	G/G	Comtois Horse
CT002	G/G	Comtois Horse
CT003	G/G	Comtois Horse
CT004	G/G	Comtois Horse
CT005	G/G	Comtois Horse
CT006	G/G	Comtois Horse
CT007	G/G	Comtois Horse
CT009	G/G	Comtois Horse
CT010	G/G	Comtois Horse
CT011	G/G	Comtois Horse
CT012	G/G	Comtois Horse
CT013	G/G	Comtois Horse
CT014	G/G	Comtois Horse
CT015	G/G	Comtois Horse
CT016	G/G	Comtois Horse
DR005	G/G	German Riding Pony
DR006	G/G	German Riding Pony
DR007	G/G	German Riding Pony
DW001	G/G	German Warmblood
DW004	G/G	German Warmblood
DW011	G/G	German Warmblood
DW013	G/G	German Warmblood
DW016	G/G	German Warmblood
FM2581	G/G	German Warmblood
FM2582	G/G	Franches Montagnes
FM2583	G/G	Franches Montagnes
FM2584	G/G	Franches Montagnes
FM2585	G/G	Franches Montagnes
FM2586	G/G	Franches Montagnes
FM2587	G/G	Franches Montagnes
FM2588	G/G	Franches Montagnes
FM2589	G/G	Franches Montagnes
FM2590	G/G	Franches Montagnes
FM2591	G/G	Franches Montagnes
FM2592	G/G	Franches Montagnes
FM2593	G/G	Franches Montagnes
FM2594	G/G	Franches Montagnes
FM2595	G/G	Franches Montagnes
FM2596	G/G	Franches Montagnes
FM2597	G/G	Franches Montagnes
FM2598	G/G	Franches Montagnes
FM2599	G/G	Franches Montagnes
FM2600	G/G	Franches Montagnes
FM2601	G/G	Franches Montagnes
FM2602	G/G	Franches Montagnes
FM2603	G/G	Franches Montagnes
FM2604	G/G	Franches Montagnes
FM2605	G/G	Franches Montagnes
FM2606	G/G	Franches Montagnes
FM2616	G/G	Franches Montagnes
FM2617	G/G	Franches Montagnes
FM2618	G/G	Franches Montagnes
FM2619	G/G	Franches Montagnes
FM2620	G/G	Franches Montagnes
FM2621	G/G	Franches Montagnes
FM2622	G/G	Franches Montagnes
FM2623	G/G	Franches Montagnes
FM2632	G/G	Franches Montagnes
FM2633	G/G	Franches Montagnes
FM2634	G/G	Franches Montagnes
FM2635	G/G	Franches Montagnes
FM2636	G/G	Franches Montagnes
FM2637	G/G	Franches Montagnes
FM2638	G/G	Franches Montagnes
FM2639	G/G	Franches Montagnes
FM2640	G/G	Franches Montagnes
FM2641	G/G	Franches Montagnes
FM2645	G/G	Franches Montagnes
FM2646	G/G	Franches Montagnes
FM2647	G/G	Franches Montagnes
FM2648	G/G	Franches Montagnes
FM2649	G/G	Franches Montagnes
FM2650	G/G	Franches Montagnes
FM2651	G/G	Franches Montagnes
FM2652	G/G	Franches Montagnes
FM2653	G/G	Franches Montagnes
FM2654	G/G	Franches Montagnes
FM2655	G/G	Franches Montagnes
FM2656	G/G	Franches Montagnes
FM2657	G/G	Franches Montagnes
FM2658	G/G	Franches Montagnes
FM2659	G/G	Franches Montagnes
FM2660	G/G	Franches Montagnes
FM2661	G/G	Franches Montagnes
FM2662	G/G	Franches Montagnes
FM2663	G/G	Franches Montagnes
FM2664	G/G	Franches Montagnes
FM2665	G/G	Franches Montagnes
FM2666	G/G	Franches Montagnes
FM2667	G/G	Franches Montagnes
FM2668	G/G	Franches Montagnes
FM2670	G/G	Franches Montagnes
FM2671	G/G	Franches Montagnes
FM2672	G/G	Franches Montagnes
FM2673	G/G	Franches Montagnes
HF001	G/G	Haflinger
HF002	G/G	Haflinger
HF003	G/G	Haflinger
HF004	G/G	Haflinger
HF005	G/G	Haflinger
HF006	G/G	Haflinger
HF007	G/G	Haflinger
HF008	G/G	Haflinger
HF009	G/G	Haflinger
HF011	G/G	Haflinger
HF012	G/G	Haflinger
HF014	G/G	Haflinger
HF015	G/G	Haflinger
IS005	G/G	Icelandic Horse
IS006	G/G	Icelandic Horse
IS007	G/G	Icelandic Horse
IS008	G/G	Icelandic Horse
IS009	G/G	Icelandic Horse
IS010	G/G	Icelandic Horse
IS036	G/G	Icelandic Horse
IS075	G/G	Icelandic Horse
LW002	G/G	Lewitzer Pony
LW003	G/G	Lewitzer Pony
LW005	G/G	Lewitzer Pony
LW006	G/G	Lewitzer Pony
LW007	G/G	Lewitzer Pony
LW008	G/G	Lewitzer Pony
LW009	G/G	Lewitzer Pony
LW010	G/G	Lewitzer Pony
LW012	G/G	Lewitzer Pony
LW013	G/G	Lewitzer Pony
LW014	G/G	Lewitzer Pony
LW015	G/G	Lewitzer Pony
LW017	G/G	Lewitzer Pony
LW018	G/G	Lewitzer Pony
LW019	G/G	Lewitzer Pony
LW020	G/G	Lewitzer Pony
LW022	G/G	Lewitzer Pony
LW023	G/G	Lewitzer Pony
LW024	G/G	Lewitzer Pony
LW025	G/G	Lewitzer Pony
LW027	G/G	Lewitzer Pony
LW028	G/G	Lewitzer Pony
LW029	G/G	Lewitzer Pony
LW030	G/G	Lewitzer Pony
LW031	G/G	Lewitzer Pony
LW033	G/G	Lewitzer Pony
LW035	G/G	Lewitzer Pony
LW036	G/G	Lewitzer Pony
LW037	G/G	Lewitzer Pony
LW038	G/G	Lewitzer Pony
LW040	G/G	Lewitzer Pony
LW041	G/G	Lewitzer Pony
LW042	G/G	Lewitzer Pony
LW043	G/G	Lewitzer Pony
LW046	G/G	Lewitzer Pony
LW048	G/G	Lewitzer Pony
LW049	G/G	Lewitzer Pony
LW050	G/G	Lewitzer Pony
LW051	G/G	Lewitzer Pony
LW052	G/G	Lewitzer Pony
LW053	G/G	Lewitzer Pony
LW054	G/G	Lewitzer Pony
LW055	G/G	Lewitzer Pony
LW057	G/G	Lewitzer Pony
LW058	G/G	Lewitzer Pony
LW059	G/G	Lewitzer Pony
LW060	G/G	Lewitzer Pony
LW061	G/G	Lewitzer Pony
LW062	G/G	Lewitzer Pony
LW063	G/G	Lewitzer Pony
LW065	G/G	Lewitzer Pony
LW066	G/G	Lewitzer Pony
LW067	G/G	Lewitzer Pony
LW068	G/G	Lewitzer Pony
LW069	G/G	Lewitzer Pony
LW070	G/G	Lewitzer Pony
LW071	G/G	Lewitzer Pony
LW073	G/G	Lewitzer Pony
LW075	G/G	Lewitzer Pony
LW076	G/G	Lewitzer Pony
LW077	G/G	Lewitzer Pony
LW079	G/G	Lewitzer Pony
LW080	G/G	Lewitzer Pony
LW081	G/G	Lewitzer Pony
LW084	G/G	Lewitzer Pony
LW087	G/G	Lewitzer Pony
LW088	G/G	Lewitzer Pony
LW089	G/G	Lewitzer Pony
LW090	G/G	Lewitzer Pony
LW091	G/G	Lewitzer Pony
LW092	G/G	Lewitzer Pony
LW093	G/G	Lewitzer Pony
LW094	G/G	Lewitzer Pony
LW095	G/G	Lewitzer Pony
LW096	G/G	Lewitzer Pony
LW097	G/G	Lewitzer Pony
LW100	G/G	Lewitzer Pony
LW101	G/G	Lewitzer Pony
LW104	G/G	Lewitzer Pony
LW105	G/G	Lewitzer Pony
LW106	G/G	Lewitzer Pony
LW107	G/G	Lewitzer Pony
LW108	G/G	Lewitzer Pony
LW109	G/G	Lewitzer Pony
LW110	G/G	Lewitzer Pony
LW111	G/G	Lewitzer Pony
LW112	G/G	Lewitzer Pony
LW117	G/G	Lewitzer Pony
LW118	G/G	Lewitzer Pony
LW119	G/G	Lewitzer Pony
LW120	G/G	Lewitzer Pony
LW121	G/G	Lewitzer Pony
LW264	G/G	Lewitzer Pony
NFP002	G/G	New Forest Pony
NFP003	G/G	New Forest Pony
NFP004	G/G	New Forest Pony
NFP005	G/G	New Forest Pony
NFP006	G/G	New Forest Pony
NFP007	G/G	New Forest Pony
NFP008	G/G	New Forest Pony
NFP009	G/G	New Forest Pony
NFP010	G/G	New Forest Pony
NFP011	G/G	New Forest Pony
NFP012	G/G	New Forest Pony
NFP013	G/G	New Forest Pony
NFP014	G/G	New Forest Pony
NFP015	G/G	New Forest Pony
NFP016	G/G	New Forest Pony
NFP017	G/G	New Forest Pony
NO001	G/G	Noriker
NO025	G/G	Noriker
NO030	G/G	Noriker
QH010	G/G	Quarter Horse
QH012	G/G	Quarter Horse
QH069	G/G	Quarter Horse
QH070	G/G	Quarter Horse
QH071	G/G	Quarter Horse
QH072	G/G	Quarter Horse
QH073	G/G	Quarter Horse
QH130	G/G	Quarter Horse
QH131	G/G	Quarter Horse
SF001	G/G	Black Forest Horse
SF004	G/G	Black Forest Horse
SF006	G/G	Black Forest Horse
SF008	G/G	Black Forest Horse
SF010	G/G	Black Forest Horse
SF011	G/G	Black Forest Horse
SF014	G/G	Black Forest Horse
SF016	G/G	Black Forest Horse
SF018	G/G	Black Forest Horse
SF022	G/G	Black Forest Horse
SF024	G/G	Black Forest Horse
SF025	G/G	Black Forest Horse
SF028	G/G	Black Forest Horse
SF036	G/G	Black Forest Horse
SPH002	G/G	Shetland Pony
SPH003	G/G	Shetland Pony
SPH004	G/G	Shetland Pony
SPH005	G/G	Shetland Pony
SPH007	G/G	Shetland Pony
SPH008	G/G	Shetland Pony
SPH009	G/G	Shetland Pony
SPH010	G/G	Shetland Pony
SPH011	G/G	Shetland Pony
SPH012	G/G	Shetland Pony
SPH013	G/G	Shetland Pony
SPH014	G/G	Shetland Pony
SPH015	G/G	Shetland Pony
SPH016	G/G	Shetland Pony
SPH017	G/G	Shetland Pony
SPH018	G/G	Shetland Pony
SPH019	G/G	Shetland Pony
SPH020	G/G	Shetland Pony
SPH021	G/G	Shetland Pony
SPH022	G/G	Shetland Pony
SPH023	G/G	Shetland Pony
SPH024	G/G	Shetland Pony
SPH025	G/G	Shetland Pony
SPH026	G/G	Shetland Pony
SPH027	G/G	Shetland Pony
SPH028	G/G	Shetland Pony
SPH029	G/G	Shetland Pony
SPH030	G/G	Shetland Pony
SPH031	G/G	Shetland Pony
SPH032	G/G	Shetland Pony
SPH033	G/G	Shetland Pony
SPH034	G/G	Shetland Pony
SPH036	G/G	Shetland Pony
SPH037	G/G	Shetland Pony
SPH038	G/G	Shetland Pony
SPH039	G/G	Shetland Pony
SPH040	G/G	Shetland Pony
SPH041	G/G	Shetland Pony
SPH042	G/G	Shetland Pony
SPH043	G/G	Shetland Pony
SPH044	G/G	Shetland Pony
SPH045	G/G	Shetland Pony
SPH046	G/G	Shetland Pony
SPH047	G/G	Shetland Pony
SPH048	G/G	Shetland Pony
SPH049	G/G	Shetland Pony
SPH050	G/G	Shetland Pony
SPH051	G/G	Shetland Pony
SPH052	G/G	Shetland Pony
SPH053	G/G	Shetland Pony
SPH054	G/G	Shetland Pony
SPH055	G/G	Shetland Pony
SPH056	G/G	Shetland Pony
SPH057	G/G	Shetland Pony
SPH058	G/G	Shetland Pony
SPH059	G/G	Shetland Pony
SPH060	G/G	Shetland Pony
SPH061	G/G	Shetland Pony
SPH065	G/G	Shetland Pony
SPH066	G/G	Shetland Pony
SPH067	G/G	Shetland Pony
SPH068	G/G	Shetland Pony
SPH069	G/G	Shetland Pony
SPH070	G/G	Shetland Pony
SPH071	G/G	Shetland Pony
SPH073	G/G	Shetland Pony
SPH074	G/G	Shetland Pony
SPH075	G/G	Shetland Pony
SPH076	G/G	Shetland Pony
SPH077	G/G	Shetland Pony
SPH078	G/G	Shetland Pony
SPH079	G/G	Shetland Pony
SPH080	G/G	Shetland Pony
TB001	G/G	Thoroughbred
TB003	G/G	Thoroughbred
TB009	G/G	Thoroughbred
TB016	G/G	Thoroughbred
TB021	G/G	Thoroughbred
TB024	G/G	Thoroughbred
TB029	G/G	Thoroughbred
TB030	G/G	Thoroughbred
TB038	G/G	Thoroughbred
TB047	G/G	Thoroughbred
TB048	G/G	Thoroughbred
TB049	G/G	Thoroughbred
TB051	G/G	Thoroughbred
TB052	G/G	Thoroughbred
TB056	G/G	Thoroughbred
TB060	G/G	Thoroughbred
TR001	G/G	Trakehner
TR017	G/G	Trakehner
TR029	G/G	Trakehner
TR030	G/G	Trakehner
TR031	G/G	Trakehner
TR033	G/G	Trakehner
TR036	G/G	Trakehner
TR040	G/G	Trakehner
TR043	G/G	Trakehner
TR044	G/G	Trakehner
TR045	G/G	Trakehner
TR045	G/G	Trakehner
TR047	G/G	Trakehner
TR049	G/G	Trakehner
TR051	G/G	Trakehner
TR052	G/G	Trakehner
TR056	G/G	Trakehner
