# Supplementary material for: A Nonsense Variant in the ST14 Gene in Akhal-Teke Horses with Naked Foal Syndrome
Source: G3 (Bethesda). 2017 Feb 22;7(4):1315–21. doi: 10.1534/g3.117.039511 (PMC5386879; doi:10.1534/g3.117.039511)
Supplement: Supplementary file 4 [file 1315TableS3.xlsx]

## Sheet: Sheet1
Table S3. Critical intervals ≥ 1 Mb obtained by parametric linkage analysis including 3 cases and 4 parents (Merlin output)
Chromosome	start (marker)b	Stop (marker)b	Start position	Stop position	Length in kbc	Max LOD score	Remarks
1	Affx-103109219	Affx-102853464	10683821	17485798	6801.98	0.6017
1	Affx-102645544	Affx-102629562	133827487	162481477	28654	0.6017
2	Affx-101151546	Affx-101408107	9933122	11554264	1621.14	0.6017
2	Affx-103119806	Affx-102305467	11708173	23422036	11713.9	0.6017
2	Affx-102588787	Affx-102112017	65358059	78506182	13148.1	0.6017
2	Affx-102012944	Affx-101711434	78549055	107715513	29166.5	0.6017
3	Affx-101954382	Affx-102721304	3760997	4955795	1194.8	0.6017
3	Affx-102297023	Affx-101916703	10153718	17054428	6900.71	0.6017
3	Affx-102572298	Affx-101635720	25984716	69913375	43928.7	0.6017
3	Affx-101820515	Affx-101543453	90729776	93807539	3077.76	0.6016
4	Affx-101447185	Affx-102348987	61604823	80971224	19366.4	0.6017
4	Affx-101839324	Affx-102633224	83332326	108559396	25227.1	0.6017	stop position corresponds to last marker on chromosome 4
5	Affx-101617218	Affx-102710769	15114758	16344400	1229.64	0.1745
6	Affx-101277974	Affx-101652044	40219036	46909223	6690.19	0.6017
6	Affx-102539171	Affx-102432177	57840993	63173527	5332.53	0.6017
6	Affx-102143419	Affx-102748201	63225058	84711368	21486.3	0.6017	stop position corresponds to last marker on chromosome 6
7	Affx-101934743	Affx-102989262	23684751	58314900	34630.2	0.6017
8	Affx-101438732	Affx-102260007	87168885	94054841	6885.96	0.6017	stop position corresponds to last marker on chromosome 8
9	Affx-102574252	Affx-101381467	8076965	26959250	18882.3	0.6017
10	Affx-101438756	Affx-102799874	55804454	70358482	14554	0.6017
12	Affx-102602426	Affx-102196407	22211125	33080241	10869.1	0.6017	stop position corresponds to last marker on chromosome 12
13	Affx-102778259	Affx-101936795	107412	5410574	5303.16	0.6017	start position corresponds to first marker on chromosome 13
13	Affx-102938889	Affx-101330654	6048189	10222110	4173.92	0.6017
13	Affx-102447096	Affx-101758598	24508247	26949532	2441.29	0.3007
14	Affx-102599036	Affx-102494852	3741347	5629569	1888.22	0.6017
14	Affx-101180037	Affx-102324724	61422546	83494288	22071.7	0.6017
16	Affx-102832653	Affx-101168844	7604069	12699100	5095.03	0.6017
16	Affx-102371541	Affx-102149084	53737667	70182894	16445.2	0.6017
17	Affx-102813369	Affx-101132137	4424254	12118271	7694.02	0.6017
17	Affx-101213519	Affx-101194141	64358858	78884304	14525.4	0.6017
20	Affx-102739964	Affx-101718957	9150723	12805039	3654.32	0.6017
20	Affx-102928465	Affx-101908274	61570841	64165869	2595.03	0.6017	stop position corresponds to last marker on chromosome 20
21	Affx-102577033	Affx-102352848	38444973	57721327	19276.4	0.6017	stop position corresponds to last marker on chromosome 21
22	Affx-102649520	Affx-102114914	2706414	25977962	23271.5	0.6017
22	Affx-101447639	Affx-102637863	31215723	38257943	7042.22	0.6017
23	Affx-102308217	Affx-101239173	3939386	27733234	23793.8	0.6017
23	Affx-102525331	Affx-103048685	33782505	38546426	4763.92	0.6017
24	Affx-102033173	Affx-101925183	186747	18363278	18176.5	0.6017	start position corresponds to first marker on chromosome 24
25	Affx-101818115	Affx-102273500	42217	3402740	3360.52	0.6017	start position corresponds to first marker on chromosome 25
25	Affx-102407197	Affx-102533163	3971799	5694442	1722.64	0.6017
25	Affx-102242470	Affx-102325902	15663904	17717561	2053.66	0.6013
25	Affx-102389419	Affx-101625529	25514422	29214348	3699.93	0.6017
27	Affx-101290133	Affx-103090789	76332	12682085	12605.8	0.6017	start position corresponds to first marker on chromosome 27
27	Affx-102851663	Affx-102796077	36713301	39956369	3243.07	0.6017
28	Affx-102552864	Affx-101416719	5898826	19797782	13899	0.6017
28	Affx-101598472	Affx-101376477	20054664	33766636	13712	0.6017
29	Affx-102251272	Affx-101402084	16332	13265239	13248.9	0.6017	start position corresponds to first marker on chromosome 29
29	Affx-101608454	Affx-102337721	13387579	33668747	20281.2	0.6017	stop position corresponds to last marker on chromosome 29
30	Affx-102809269	Affx-102793988	15375288	18376605	3001.32	0.6017
31	Affx-103013815	Affx-101300237	9554	16496840	16487.3	0.6017	start position corresponds to first marker on chromosome 31
amodel: autosomal recessive, disease allele frequency = 0.7, full penetrance
breported are the first and last markers with a negative LOD score (alpha=0)
cWithin the interval up to 10 consecutive markers with a negative LOD score were tolerated
