# Supplementary material for: A Nonsense Variant in the ST14 Gene in Akhal-Teke Horses with Naked Foal Syndrome
Source: G3 (Bethesda). 2017 Feb 22;7(4):1315–21. doi: 10.1534/g3.117.039511 (PMC5386879; doi:10.1534/g3.117.039511)
Supplement: Supplementary file 5 [file 1315TableS4.xlsx]

## Sheet: Sheet1
Table S4. Homozygous intervals ≥ 1 Mb shared between 3 cases (plink output)
Chromosome	Marker start	Marker stop	Start position	Stop position	Length in kb	Number of SNPs in interval
7	Affx-102487060	Affx-102904282	36013146	42216565	6203.42	1097
7	Affx-103044014	Affx-102707758	42241399	47062251	4820.85	769
7	Affx-101901988	Affx-101576402	48306601	51895712	3589.11	600
7	Affx-102374240	Affx-102622920	52070622	53111271	1040.65	187
18	Affx-102923182	Affx-101393282	80471113	82440349	1969.24	375
27	Affx-101324755	Affx-103106135	10880351	12070934	1190.58	260
